# Supplementary material for: Effect of Copolymer Properties on the Phase Behavior of Ibuprofen–PLA/PLGA Mixtures
Source: Pharmaceutics. 2023 Feb 14;15(2):645. doi: 10.3390/pharmaceutics15020645 (PMC9965113; doi:10.3390/pharmaceutics15020645)
Supplement: Supplementary file 1 [file pharmaceutics-15-00645-s001.zip]

Archive with 1 entries (1 files):
- pharmaceutics-2165496-supplementary.pdf
